# Supplementary material for: Assessing the performance of different approaches for functional and taxonomic annotation of metagenomes
Source: BMC Genomics. 2019 Dec 10;20:960. doi: 10.1186/s12864-019-6289-6 (PMC6902526; doi:10.1186/s12864-019-6289-6)
Supplement: Supplementary file 8 — Additional file 8: Table S1. Abundances and PATRIC accession numbers [32] of different species in the mock metagenomes. [file 12864_2019_6289_MOESM8_ESM.xlsx]

## Sheet: Sheet2
Marine
Genome	Phylum	Abundance	Acc
Marinomonas mediterranea MMB-1	Proteobacteria	0.415	717774.3.fna
Robiginitalea biformata HTCC2501	Bacteroidetes	10.464	313596.4.fna
Roseobacter sp. MED193	Proteobacteria	6.403	314262.5.fna
Synechococcus elongatus PCC 7942	Cyanobacteria	2.296	1140.7.fna
Idiomarina planktonica strain CGMCC 1.12458	Proteobacteria	0.63	1323738.3.fna
Desulfobacterium autotrophicum HRM2	Proteobacteria	0.618	177437.4.fna
Nitrosospira multiformis strain Nl1	Proteobacteria	4.519	1231.4.fna
Desulfobacula toluolica Tol2	Proteobacteria	0.863	651182.5.fna
Methylophaga sp. JAM1	Proteobacteria	0.524	754476.3.fna
Cellulophaga algicola DSM 14237	Bacteroidetes	8.732	688270.3.fna
Alcanivorax borkumensis SK2	Proteobacteria	5.291	393595.15.fna
Candidatus Pelagibacter ubique HTCC1002	Proteobacteria	1.671	314261.5.fna
Jannaschia sp. CCS1	Proteobacteria	0.484	290400.10.fna
Spirochaeta smaragdinae DSM 11293	Spirochaetes	0.31	573413.5.fna
Alteromonas sp. ALT199	Proteobacteria	11.233	1298865.3.fna
Cycloclasticus sp. P1	Proteobacteria	0.635	385025.3.fna
Marinobacter sp. BSs20148	Proteobacteria	0.774	490759.3.fna
Opitutus sp. GAS368	Verrucomicrobia	3.844	1882749.3.fna
Alteromonas macleodii str. 'Black Sea 11'	Proteobacteria	6.456	1004785.3.fna
Prochlorococcus marinus subsp. marinus str. CCMP1375	Cyanobacteria	2.24	167539.5.fna
Colwellia sp. PAMC 21821	Proteobacteria	16.15	1816219.4.fna
Halomonas beimenensis strain NTU-111	Proteobacteria	1.671	475662.4.fna
Coxiella burnetii CbuG_Q212	Proteobacteria	0.65	434923.4.fna
Polaribacter sp. BM10 strain BM10	Bacteroidetes	2.888	1529069.3.fna
Desulfobulbus propionicus DSM 2032	Proteobacteria	0.13	577650.3.fna
Marinobacter sp. es.042 strain ES.042	Proteobacteria	0.392	1761794.3.fna
Alteromonas macleodii str. 'Aegean Sea MED64'	Proteobacteria	0.62	1300254.3.fna
Octadecabacter arcticus 238	Proteobacteria	0.636	391616.18.fna
Planctomyces brasiliensis DSM 5305	Planctomycetes	0.143	756272.5.fna
Planctomyces sp. SH-PL14	Planctomycetes	0.114	1632864.3.fna
Thermal
Genome		Abundance	Acc
Chloroflexus aurantiacus J-10-fl	Chloroflexi	16.15	324602.8.fna
Archaeoglobus fulgidus	Euryarchaeota	11.233	2234.9.fna
Hydrogenobacter thermophilus TK-6	Aquificae	5.291	608538.3.fna
Caldisphaera lagunensis DSM 15908	Crenarchaeota	6.403	1056495.6.fna
Meiothermus ruber DSM 1279	Deinococcus-Thermus	8.732	504728.9.fna
Thermus thermophilus strain TMY	Deinococcus-Thermus	10.464	274.14.fna
Thermotoga maritima MSB8	Thermotogae	6.456	243274.17.fna
Nitrospina sp. LS_NOB	Nitrospinae	3.844	1671875.3.fna
Psychromonas ingrahamii 37	Proteobacteria	4.519	357804.7.fna
Desulfobulbus sp. ORNL	Proteobacteria	3.17	1986146.3.fna
Aeropyrum pernix K1	Crenarchaeota	1.671	272557.25.fna
Sulfurovum sp. NBC37-1	Proteobacteria	2.24	387093.6.fna
Sulfurimonas autotrophica DSM 16294	Proteobacteria	1.671	563040.3.fna
Picrophilus torridus DSM 9790	Euryarchaeota	2.785	263820.9.fna
Methanocaldococcus infernus ME	Euryarchaeota	0.524	573063.7.fna
Arcobacter nitrofigilis DSM 7299	Proteobacteria	2.888	572480.3.fna
Fervidobacterium pennivorans strain DYC	Thermotogae	0.618	93466.3.fna
Hydrogenobacter hydrogenophilus strain DSM 2913	Aquificae	0.636	35835.3.fna
Oscillochloris trichoides DG-6	Chloroflexi	0.484	765420.3.fna
Roseiflexus sp. RS-1	Chloroflexi	0.635	357808.5.fna
Sulfolobus solfataricus P2	Crenarchaeota	0.31	273057.12.fna
Metallosphaera sedula DSM 5348	Crenarchaeota	0.143	399549.15.fna
Alteromonas macleodii str. 'Balearic Sea AD45'	Proteobacteria	0.65	1004787.3.fna
Anoxybacillus flavithermus WK1	Firmicutes	1.945	491915.6.fna
Vulcanisaeta distributa DSM 14429	Crenarchaeota	0.863	572478.10.fna
Thermodesulfovibrio yellowstonii DSM 11347	Nitrospirae	0.13	289376.4.fna
Staphylothermus hellenicus DSM 12710	Crenarchaeota	0.415	591019.7.fna
Pelotomaculum thermopropionicum SI	Firmicutes	0.304	370438.4.fna
Methanococcoides burtonii DSM 6242	Euryarchaeota	2.296	259564.15.fna
Hydrogenobaculum sp. 3684	Aquificae	0.114	547143.3.fna
Thermococcus litoralis	Euryarchaeota	0.774	2265.13.fna
Thermocrinis minervae strain DSM 19557	Aquificae	0.62	381751.3.fna
Thermus sp. CCB_US3_UF1	Deinococcus-Thermus	0.392	1111069.3.fna
Roseiflexus castenholzii DSM 13941	Chloroflexi	0.63	383372.6.fna
Gut
Genome		Abundance	Acc
Bacteroides thetaiotaomicron strain 7330	Bacteroidetes	16.15	818.23.fna
Bifidobacterium bifidum LMG 13195 strain JCM 7004	Actinobacteria	11.233	1207542.9.fna
Klebsiella pneumoniae strain SB3432	Proteobacteria	5.291	861365.4.fna
Enterococcus faecalis strain FDAARGOS_338	Firmicutes	6.403	1351.556.fna
Enterobacter cloacae strain FDAARGOS_68	Proteobacteria	8.732	550.252.fna
Clostridioides difficile strain LEM1	Firmicutes	10.464	1496.1554.fna
Ruminococcus albus 7	Firmicutes	6.456	697329.10.fna
Salmonella enterica str. EC20130347	Proteobacteria	3.844	1412590.3.fna
Treponema denticola H1-T	Spirochaetes	4.519	999431.4.fna
Streptococcus sp. HSISM1	Firmicutes	3.17	1316408.3.fna
Fusobacterium nucleatum subsp. nucleatum	Fusobacteria	1.671	1307428.4.fna
Acidaminococcus intestini RyC-MR95	Firmicutes	2.24	568816.4.fna
Akkermansia muciniphila ATCC BAA-835	Verrucomicrobia	1.671	349741.6.fna
Campylobacter coli strain BFR-CA-9557	Proteobacteria	2.785	195.363.fna
Citrobacter braakii strain FDAARGOS_253	Proteobacteria	0.524	57706.19.fna
Methanococcus maripaludis C6	Euryarchaeota	2.888	444158.9.fna
Helicobacter pylori 2017	Proteobacteria	0.618	985081.3.fna
Methanobrevibacter ruminantium M1	Euryarchaeota	0.636	634498.28.fna
Lactococcus lactis subsp. lactis strain 511	Firmicutes	0.484	1360.93.fna
Roseburia intestinalis M50/1	Firmicutes	0.635	657315.3.fna
Prevotella ruminicola 23	Bacteroidetes	0.31	264731.4.fna
Blautia hansenii DSM 20583	Firmicutes	0.143	537007.17.fna
Kluyvera georgiana strain YDC799	Proteobacteria	0.65	73098.4.fna
Lactobacillus delbrueckii subsp. bulgaricus 2038	Firmicutes	1.945	491915.6.fna
Rikenella sp. Marseille-P3215	Bacteroidetes	0.863	1871023.3.fna
Aeromonas hydrophila YL17	Proteobacteria	0.13	1448139.3.fna
Collinsella aerofaciens strain indica	Actinobacteria	0.415	74426.49.fna
Dialister pneumosintes strain F0677	Firmicutes	0.304	39950.4.fna
Eggerthella lenta DSM 2243	Actinobacteria	2.296	479437.5.fna
Plesiomonas shigelloides strain NCTC10360	Proteobacteria	0.114	703.8.fna
Proteus mirabilis strain CYPM1	Proteobacteria	0.774	584.106.fna
Tannerella forsythia ATCC 43037	Bacteroidetes	0.62	203275.8.fna
Veillonella parvula DSM 2008	Firmicutes	0.392	479436.6.fna
Slackia heliotrinireducens DSM 20476	Actinobacteria	0.63	471855.5.fna
